# Supplementary material for: Diseases of Cymbopogon citratus (Poaceae) in China: Curvularia nanningensis sp. nov
Source: MycoKeys. 2020 Feb 13;63:49–67. doi: 10.3897/mycokeys.63.49264 (PMC7033261; doi:10.3897/mycokeys.63.49264)
Supplement: XML Treatment for Curvularia nanningensis [file mycokeys.63.49264-treatment1.xml]

<!DOCTYPE tp:taxon-treatment
  PUBLIC "-//TaxonX//DTD Taxonomic Treatment Publishing DTD v0 20100105//EN" "tax-treatment-NSO.dtd">
<tp:taxon-treatment xmlns:tp="http://www.plazi.org/taxpub"><tp:treatment-meta><kwd-group><label>Taxon classification</label><kwd><named-content xmlns:xlink="http://www.w3.org/1999/xlink" content-type="kingdom">Fungi</named-content></kwd><kwd><named-content xmlns:xlink="http://www.w3.org/1999/xlink" content-type="order">Poales</named-content></kwd><kwd><named-content xmlns:xlink="http://www.w3.org/1999/xlink" content-type="family">Poaceae</named-content></kwd></kwd-group><mixed-citation publication-type="journal"><person-group><name><surname>Zhang</surname><given-names>Qian</given-names></name><name><surname>Yang</surname><given-names>Zai-Fu</given-names></name><name><surname>Cheng</surname><given-names>Wei</given-names></name><name><surname>Wijayawardene</surname><given-names>Nalin N.</given-names></name><name><surname>Hyde4</surname><given-names>Kevin D.</given-names></name><name><surname>Chen</surname><given-names>Zhuo</given-names></name><name><surname>Wang</surname><given-names>Yong</given-names></name></person-group><article-title>Diseases of <italic><tp:taxon-name><tp:taxon-name-part taxon-name-part-type="genus" reg="Cymbopogon">Cymbopogon</tp:taxon-name-part> <tp:taxon-name-part taxon-name-part-type="species" reg="citratus">citratus</tp:taxon-name-part></tp:taxon-name></italic> (<tp:taxon-name><tp:taxon-name-part taxon-name-part-type="family">Poaceae</tp:taxon-name-part></tp:taxon-name>) in China: <italic><tp:taxon-name><tp:taxon-name-part taxon-name-part-type="genus" reg="Curvularia">Curvularia</tp:taxon-name-part> <tp:taxon-name-part taxon-name-part-type="species" reg="nanningensis">nanningensis</tp:taxon-name-part></tp:taxon-name></italic> sp. nov.</article-title><source>MycoKeys</source><day>13</day><month>2</month><year>2020</year><volume>63</volume><fpage>49</fpage><lpage>67</lpage><pub-id pub-id-type="doi">10.3897/mycokeys.63.49264</pub-id></mixed-citation></tp:treatment-meta><tp:nomenclature><tp:taxon-name><object-id xmlns:xlink="http://www.w3.org/1999/xlink" content-type="arpha" xlink:type="simple">A4D38981-18A5-5CDC-8EFD-78FDF5F429CF</object-id>
              <tp:taxon-name-part taxon-name-part-type="genus" reg="Curvularia">Curvularia</tp:taxon-name-part>
              <tp:taxon-name-part taxon-name-part-type="species" reg="nanningensis">nanningensis</tp:taxon-name-part>
              <object-id xmlns:xlink="http://www.w3.org/1999/xlink" content-type="mycobank" xlink:type="simple">829056</object-id>
            </tp:taxon-name><tp:taxon-authority>Qian Zhang, K.D. Hyde &amp; Yong Wang bis</tp:taxon-authority><tp:taxon-status xmlns:xlink="http://www.w3.org/1999/xlink" xlink:type="simple">sp. nov.</tp:taxon-status><xref ref-type="fig" rid="F3">Figure 3A–I</xref></tp:nomenclature><tp:treatment-sec sec-type="diagnosis" id="SECID0EJNBI"><title>Diagnosis.</title><p>Characterised by the size of conidia.</p></tp:treatment-sec><tp:treatment-sec sec-type="material" id="SECID0EONBI"><title>Type.</title><p>China, Guangxi Province, Nanning City, Guangxi Medicinal Botanical Garden, <named-content xmlns:xlink="http://www.w3.org/1999/xlink" content-type="dwc:verbatimCoordinates" xlink:type="simple"><named-content content-type="geo-json" specific-use="{&#34;type&#34;:&#34;Point&#34;,&#34;coordinates&#34;:[108.316667,22.850000]}" id="NCID0EXNBI" xlink:type="simple">22°51’N, 108°19’E</named-content></named-content>, on blighted leaves of <italic><tp:taxon-name><tp:taxon-name-part taxon-name-part-type="genus" reg="Cymbopogon">Cymbopogon</tp:taxon-name-part> <tp:taxon-name-part taxon-name-part-type="species" reg="citratus">citratus</tp:taxon-name-part></tp:taxon-name></italic>, 30 September 2017, Q. Zhang, ZQ0091 (<abbrev xmlns:xlink="http://www.w3.org/1999/xlink" content-type="institution" xlink:title="Herbarium of the Department of Plant Pathology, Agricultural College, Guizhou University" id="ABBRID0EHOBI" xlink:type="simple">HGUP</abbrev> 11005, holotype, MFLU19-1227, isotype), <abbrev xmlns:xlink="http://www.w3.org/1999/xlink" content-type="institution" xlink:title="Department of Plant Pathology, Agriculture College, Guizhou University, China" id="ABBRID0EMOBI" xlink:type="simple">GUCC</abbrev> 11005 and <named-content xmlns:xlink="http://www.w3.org/1999/xlink" content-type="dwc:institutional_code" xlink:type="simple">MFLUCC</named-content> 19-0092, ex-type.</p></tp:treatment-sec><tp:treatment-sec sec-type="description" id="SECID0EWOBI"><title>Description.</title><p>Pathogenic on <italic><tp:taxon-name><tp:taxon-name-part taxon-name-part-type="genus" reg="Cymbopogon">Cymbopogon</tp:taxon-name-part> <tp:taxon-name-part taxon-name-part-type="species" reg="citratus">citratus</tp:taxon-name-part></tp:taxon-name></italic>. Fungus initially producing white to grey lesions with dark borders on all parts of the shoot, later enlarging and coalescing over entire leaf.</p><p><italic>Colonies</italic> on PDA irregularly circular, with mycelial growth rate = 1.0 cm/day, vegetative hyphae septate, branched, subhyaline to brown, smooth to verruculose, 2–3 µm, anastomosing. <italic>Aerial mycelium</italic> dense, felted, initially pale grey, becoming darkened and greyish-green at maturity, producing black extracellular pigments. On MEA, the colony morphology similar to PDA, with growth rate = 1.35 cm/day. <bold>Sexual morph</bold>: Undetermined. <bold>Asexual morph</bold>: Hyphomycetous. <italic>Conidiophores</italic> macronematous, arising singly, simple or branched, flexuous, 8–10 septate, geniculate, pale brown to dark brown, paler towards apex, 120–200 × 2–3 µm (av. = 170 × 2.5 µm, n = 30). <italic>Conidiogenous cells</italic> polytretic, sympodial, terminal, sometimes intercalary, cicatrised, with thickened and darkened conidiogenous loci up to 1.0–1.2 µm diam., smooth. <italic>Mature conidia</italic> 3 to rarely 4 septa, acropleurogenous, obovoid, usually straight to curved at the slightly wider, smooth-walled, larger third cell from the base, 24.5–36.0 × 14.0–20.5 µm (av. = 29.5 × 17.5 µm, n = 50), sub-hyaline to pale brown end cells, pale brown to dark brown at intermediate cells, with conspicuous or sometimes slightly protuberant hilum. Germination of conidia bipolar.</p></tp:treatment-sec><tp:treatment-sec sec-type="distribution" id="SECID0EAQBI"><title>Distribution.</title><p>China, Guangxi Province, Nanning City.</p></tp:treatment-sec><tp:treatment-sec sec-type="material" id="SECID0EFQBI"><title>Other material examined.</title><p>China, Guangxi Province, Nanning city, Guangxi Medicinal Botanical Garden, on blight leaves of <italic><tp:taxon-name><tp:taxon-name-part taxon-name-part-type="genus" reg="Cymbopogon">C.</tp:taxon-name-part> <tp:taxon-name-part taxon-name-part-type="species" reg="citratus">citratus</tp:taxon-name-part></tp:taxon-name></italic>, 30 September 2017, Q. Zhang, ZQ0087 (<abbrev xmlns:xlink="http://www.w3.org/1999/xlink" content-type="institution" xlink:title="Herbarium of the Department of Plant Pathology, Agricultural College, Guizhou University" id="ABBRID0EWQBI" xlink:type="simple">HGUP</abbrev> 11000); ZQ0088 (<abbrev xmlns:xlink="http://www.w3.org/1999/xlink" content-type="institution" xlink:title="Herbarium of the Department of Plant Pathology, Agricultural College, Guizhou University" id="ABBRID0E2QBI" xlink:type="simple">HGUP</abbrev> 11001); ZQ0089 (<abbrev xmlns:xlink="http://www.w3.org/1999/xlink" content-type="institution" xlink:title="Herbarium of the Department of Plant Pathology, Agricultural College, Guizhou University" id="ABBRID0EARBI" xlink:type="simple">HGUP</abbrev> 11002); ZQ0090, (<abbrev xmlns:xlink="http://www.w3.org/1999/xlink" content-type="institution" xlink:title="Herbarium of the Department of Plant Pathology, Agricultural College, Guizhou University" id="ABBRID0EFRBI" xlink:type="simple">HGUP</abbrev> 11003).</p></tp:treatment-sec><tp:treatment-sec sec-type="etymology" id="SECID0EKRBI"><title>Etymology.</title><p>With reference to the location, Nanning City where the fungus was isolated.</p><fig id="F3" position="float" orientation="portrait"><object-id xmlns:xlink="http://www.w3.org/1999/xlink" content-type="doi" xlink:type="simple">10.3897/mycokeys.63.49264.figure3</object-id><object-id xmlns:xlink="http://www.w3.org/1999/xlink" content-type="arpha" xlink:type="simple">F043B250-D1EA-5CA8-9B88-DE025A23E24D</object-id><label>Figure 3.</label><caption><p><italic><tp:taxon-name><tp:taxon-name-part taxon-name-part-type="genus" reg="Curvularia">Curvularia</tp:taxon-name-part> <tp:taxon-name-part taxon-name-part-type="species" reg="nanningensis">nanningensis</tp:taxon-name-part></tp:taxon-name></italic> (GUCC11005, holotype) <bold>A</bold>, <bold>B</bold> diseased symptom <bold>C</bold> colony on PDA from above <bold>D</bold> colony on PDA from below <bold>E</bold>−<bold>G</bold> conidia and conidiophores <bold>H</bold>−<bold>I</bold> conidia. Scale bars: 50 μm (<bold>E</bold>), 20 μm (<bold>F</bold>), 10 μm (<bold>G</bold>−<bold>I</bold>).</p></caption><graphic xmlns:xlink="http://www.w3.org/1999/xlink" xlink:href="mycokeys-63-049-g003.jpg" position="float" orientation="portrait" xlink:type="simple" id="oo_380724.jpg"><uri content-type="original_file" xlink:type="simple">https://binary.pensoft.net/fig/380724</uri></graphic></fig></tp:treatment-sec></tp:taxon-treatment>
